# Supplementary material for: Assessing the relationship between neural health measures and speech performance with simultaneous electric stimulation in cochlear implant listeners
Source: PLoS One. 2021 Dec 13;16(12):e0261295. doi: 10.1371/journal.pone.0261295 (PMC8668108; doi:10.1371/journal.pone.0261295)
Supplement: S1 Data — (XLS) [file pone.0261295.s001.xls]

## Sheet: Grouped Data
	Focused Thresholds [dB]																				Speech Intelligibility
		Electrode Number																							Differences [%]
		2	3	4	5	6	7	8	9	10	11	12	13	14	15		AVG	STD	DR		SNR	Sequential	Paired	Triplet	Seq-Paired	Seq-Triplet
	ID01	39.7801	35.9176	39.3697	43.4052	47.2534	49.1576	47.291	45.1055	43.1067	42.6708	42.477	42.1102	43.5507	44.0824		43.2341	3.32327	13.24		3	57	71.5	73.5	-14.5	-16.5
	ID02	46.8485	49.2779	49.897	50.4619	50.4228	49.8831	49.6001	46.8682	42.6388	38.1159	41.1761	43.8903	47.1396	51.4109		46.9736	3.90417	13.2949		5	60.5	43.5	31.5	17	29
	ID03	35.7066	37.6732	37.6163	40.2988	42.5421	42.6708	40.9844	40.465	36.3248	36.5215	34.5671	31.5957	32.0412	32.7698		37.2698	3.59978	11.0751		4	74.75	75	59	-0.25	15.75
	ID04	42.8915	41.4376	39.7801	43.9731	45.1775	43.2274	44.2171	49.218	47.6403	44.7358	41.5474	39.7354	39.2284	39.2758		43.0061	2.97745	9.98953		3	39	38.5	63	0.5	-24
	ID05	12.0528	13.2192	18.8568	29.646	37.7622	38.1996	34.8462	31.104	28.2852	16.8642	14.1912	12.15	34.7976	29.9862		25.1401	9.69745	26.1468		3	70	71.5	62	-1.5	8
	ID06	47.3843	48.595	49.686	49.4405	49.9524	49.1576	46.7492	43.4637	38.6393	36.902	36.5215	34.2361	39.2758	39.9565		43.5686	5.54732	15.7163		1	81	75	35.5	6	45.5
	ID07	38.5371	36.2583	34.7279	37.6732	40.3407	36.777	35.7066	34.6479	36.777	42.0074	45.8893	50.6296	51.029	-		40.077	5.48132	16.3811		11	58.5	32	16	26.5	42.5
	ID08	46.8682	47.1014	52.0953	54.0916	53.4142	54.3617	49.4111	49.2029	45.2014	43.5795	43.3463	40.5061	43.2871	44.2438		47.6222	4.38097	13.8556		0	62	66	67	-4	-5
	ID09	38.7403	38.6393	38.2763	38.8897	40.1293	44.4022	41.4744	43.6083	44.9595	43.6369	40.0433	35.2686	38.7403	37.6732		40.3201	2.77758	9.69091		10	58	60	59	-2	-1
	ID10	38.3816	39.5086	41.9034	44.3497	44.532	49.1576	51.1742	50.5655	50.4619	51.8989	49.005	47.2534	42.0761	38.5371		45.6289	4.7351	13.5173		3	59.5	68.5	70	-9	-10.5
	ID11	42.9226	45.9113	43.6938	44.532	47.1967	42.477	41.5474	35.6351	32.1491	33.0643	36.3248	36.8397	41.4376	45.4832		40.6582	4.75354	15.0476		7	61.5	60.5	53	1	8.5
	ID12	49.5713	48.9121	48.7708	46.6689	45.0571	44.3233	42.0074	39.3697	38.8402	38.2763	36.1236	35.8478	34.7279	35.7066		41.7288	5.22425	14.8434		2	65.5	43	44.5	22.5	21
	ID13	40.465	38.1697	37.1466	42.9844	45.5522	46.2773	44.6599	42.4115	41.2516	40.4238	38.9878	40.7086	42.0074	44.0824		41.7949	2.63551	9.13069		7	54	40	20	14	34
	ID14	40.4238	42.1102	43.137	39.3228	42.2454	45.5062	43.4928	47.9762	49.4551	50.3175	48.7073	46.465	43.0763	44.0552		44.7351	3.29059	10.9946		-2	58	46.5	44.5	11.5	13.5
	EFIM (3 dB Width from Peak)																				Most comfortable levels (dB)
		Electrode Number																				Strategy			Differences [dB]
		1	2	3	4	5	6	7	8	9	10	11	12	13	14	15	16	AVG	STD			Sequential	Paired	Triplet	Seq-Paired	Seq-Triplet
	ID01	1.295	1.085	1.645	2.66	1.12	1.68	1.435	1.295	0.77	0.98	0.84	0.77	0.525	0.595	1.995	1.715	1.19292	0.577316		ID01	48.6914	48.3328	46.8089	0.358568	1.8825
	ID02	1.33	4.41	2.485	1.155	1.75	1.995	1.33	0.91	0.63	1.295	0.7	0.665	0.56	0.49	1.75	1.82	1.16375	0.60943		ID02	48.1308	45.5292	42.9844	2.60157	5.14642
	ID03	4.025	0.805	7.84	1.96	1.295	1.4	1.89	2.66	1.05	0.665	0.56	0.91	1.26	0.7	1.855	2.415	1.84917	1.90006		ID03	41.4376	39.4626	38.0618	1.97508	3.37584
	ID04	0.945	3.01	4.55	2.345	0.665	2.695	1.12	1.015	1.225	0.875	0.665	0.665	0.56	0.525	1.68	1.575	1.40875	1.15889		ID04	43.0458	42.0074	40.5061	1.03836	2.53965
	ID05	1.085	0.98	2.555	1.785	0.77	1.435	1.295	0.77	0.875	0.665	0.63	0.455	0.525	0.42	1.575	1.785	1.015	0.614912		ID05	42.9844	42.1442	41.6557	0.840183	1.32867
	ID06	0.98	0.98	1.085	2.73	0.735	2.205	0.665	0.63	0.84	0.595	0.56	1.435	0.49	0.49	1.365	1.54	1.03833	0.698004		ID06	45.5292	46.2773	43.1067	-0.748108	2.42252
	ID07	1.295	6.51	7.245	1.855	1.4	1.33	1.47	1.4	1.47	1.085	0.735	0.665	0.56	0.42	1.68	1.785	1.63625	1.74317		ID07	43.6938	42.0074	41.2892	1.68642	2.40467
	ID08	1.05	2.59	2.66	1.785	1.89	1.19	0.98	1.12	3.115	1.015	0.875	0.945	0.525	0.77	2.065	2.87	1.40583	0.764256		ID08	43.4052	41.214	40	2.19128	3.40523
	ID09	4.935	4.27	4.83	3.01	4.025	1.61	4.585	1.365	2.695	1.575	0.98	0.595	0.805	0.315	1.26	2.45	2.19917	1.52306		ID09	46.6488	45.4368	43.918	1.21194	2.73078
	ID10	1.61	1.26	4.585	2.415	1.54	2.415	2.03	1.61	2.135	1.085	1.12	0.84	0.805	0.665	2.45	1.995	1.77042	1.03861		ID10	45.6207	43.1067	41.214	2.51395	4.40671
	ID11	3.815	2.59	2.625	1.155	0.98	2.31	0.84	1.645	1.05	0.84	0.56	0.945	0.455	0.455	3.57	1.995	1.155	0.66791		ID11	44.0824	43.2274	41.8684	0.85504	2.21397
	ID12	0.945	2.695	1.47	1.015	2.275	1.54	0.945	3.815	0.7	0.7	0.49	0.525	0.455	0.385	1.61	0.42	1.19292	0.955684		ID12	46.5676	44.9595	43.4052	1.60813	3.16236
	ID13	1.505	2.24	4.62	4.34	1.12	2.24	1.365	0.735	0.7	0.735	0.63	0.49	0.455	0.455	1.855	1.645	1.49042	1.42246		ID13	44.7106	44.1365	42.9226	0.574051	1.78801
	ID14	1.715	1.19	1.225	3.64	2.52	3.5	1.225	1.19	1.47	1.155	0.77	0.91	0.84	0.525	2.345	2.03	1.58083	1.00731		ID14	48.4976	45.5751	44.0279	2.92256	4.46969
	eCAP AGF Slopes [mV / µA]
		IPG = 2.1 µs									IPG = 30 µs
		1	3	5	7	9	11	13	15	AVG	1	3	5	7	9	11	13	15	AVG	Diff
	ID01	0.429	0.26	0.201	0.149	0.142	0.429	0.14		0.25
	ID02			2.329	1.198	0.621	2.134		0.557	1.3678	1.795	1.49	2.571	1.143	1.157	2.291		0.733	1.59714	-0.22
	ID03									-
	ID04		0.728	1.105	0.324	0.738		0.368	1.286	0.758167	1.009	0.647	1.776				0.529		0.99025	-0.250333
	ID05	0.217	0.124			0.808	0.179	0.121	0.598	0.341167	0.259	0.717	0.541	0.465	0.846	0.138			0.494333	-0.158
	ID06	0.473	0.403			0.354	0.516		1.604	0.67	0.637					0.736	0.505	0.95	0.707	-0.0765		-0.302743
	ID07																					0.225112
	ID08	1.855	1.11	1.299	1.967		0.902	0.537	1.101	1.253				1.78	3.601		1.039	1.018	1.8595	-0.15225
	ID09		1.107	2.166	1.275	1.02	1.065	0.819	1.207	1.237			2.586	1.959	2.507	1.566	1.071	1.796	1.91417	-0.7362
	ID10	1.619	0.33	0.521		1.109	1.073	0.777	0.726	0.879286	1.685	0.745	0.636	0.898	1.243	1.162	1.016	1.72	1.13813	-0.293143
	ID11
	ID12	1.617		2.403	1.846	0.43	0.754	0.38	0.618	1.14971	1.588	1.692	2.537	1.275	0.586	1.057	0.858		1.37043	-0.0785
	ID13		0.597	0.512				0.071		0.393333					1.074	0.887	0.775	1.26	0.999	-0.704
	ID14	1.098	0.227	0.424	0.952			0.681		0.6764	1.156	0.509	0.594			1.888	1.605		1.1504	-0.3585
	eCAP AGF Slopes [mV / dB rel. 1 µA]
		IPG = 2.1 µs									IPG = 30 µs									Diff from pairs
		1	3	5	7	9	11	13	15	AVG	1	3	5	7	9	11	13	15	AVG
	ID01	0.032	0.101	0.025	0.016	0.021	0.02	0.012		0.0324286
	ID02			0.193	0.105	0.055	0.157		0.058	0.1136	0.135	0.12	0.221	0.089	0.051	0.124		0.012	0.107429	0.00625
	ID03
	ID04		0.045	0.078	0.029	0.072		0.026	0.112	0.0603333	0.036	0.034	0.085				0.026		0.04525	0.00133333
	ID05	0.01	0.007			0.056	0.012	0.007	0.051	0.0238333	0.01	0.031	0.032	0.029	0.05	0.008			0.0266667	-0.0035
	ID06	0.055	0.04			0.034	0.037		0.146	0.0624	0.06					0.063	0.04	0.079	0.0605	-0.004
	ID07
	ID08	0.076	0.056	0.098	0.168		0.055	0.03	0.065	0.0782857				0.174	0.198	0.143	0.027	0.022	0.1128	-0.012
	ID09		0.065	0.138	0.098	0.073	0.067	0.054	0.08	0.0821429			0.108	0.116	0.169	0.084		0.093	0.114	-0.0228
	ID10	0.076	0.015	0.03		0.059	0.077	0.061	0.054	0.0531429	0.059	0.035	0.03	0.065	0.077	0.07	0.063	0.074	0.059125	-0.00514286
	ID11
	ID12	0.114		0.153	0.119	0.028	0.049	0.022	0.037	0.0745714	0.104	0.108	0.141	0.074	0.031	0.056	0.047		0.0801429	0.00533333
	ID13		0.038	0.038				0.005		0.027					0.068	0.053	0.039	0.081	0.06025	-0.034
	ID14	0.088	0.019	0.042	0.096			0.051		0.0592	0.054	0.033	0.047			0.111	0.089		0.0668	-0.00575
	eCAP AGF Level 50
		IPG = 2 µs									IPG = 30 µs									Diff from pairs
		1	3	5	7	9	11	13	15	AVG	1	3	5	7	9	11	13	15	AVG
	ID01
	ID02				57.54	57.18	57.57		58.18	57.6175		55.78		57.05	50.02	56.7		57.93	55.496	2.1215
	ID03
	ID04			53.92	57.76			52.27	59.81	55.94	49.88		50.95				51.29		50.7067	5.23333
	ID05	54.17				56.02	50.84	55.05		54.02	52.9	53.07		55.48	53.85	47.47			52.554	1.466
	ID06						58.34		57.66	58	57.52							56.2	56.86	1.14
	ID07
	ID08	52.54	53.74		57.81			52.24	55.15	54.296						49.31	47.06	52.4	49.59	4.706
	ID09			55.16	56.11	57.74	55.47	53.44	53.51	55.2383			52.8	54.57	55.83	53.56	52.49	54.47	53.9533	1.285
	ID10	53.02	54.47	55.18					56.46	54.7825	51.05	52.5	54.3		56.75	54.5	54.5	55.13	54.1043	0.678214
	ID11
	ID12	56.23		55.04	54.61	53.56	53.68	53.59	52.18	54.1271	53.84	55.05	53.56	52.38	51.82	51.67	53.22		53.0771	1.05
	ID13			56.1						56.1						54.13	53.28	54.76	54.0567	2.04333
	ID14	56.39	56.3	59.01				54.9		56.65	53.6	66.58	56.65					53.64	57.6175	-0.9675
	Maximum stimulation current for eCAP measurement
		IPG = 2 µs									IPG = 30 µs
		1	3	5	7	9	11	13	15	AVG	1	3	5	7	9	11	13	15
	ID01	1400	1400	2000	2000	2000	2000	2000	2000	1850	2000	2000	2000	2000	2000	2000	2000	2000
	ID02	650	757	823	1000	1300	1600	2000	1400	1191.25	800	900	900	900	900	1000	1000	1000
	ID03	-								-	-
	ID04	700	700	1000	1000	1000	900	877	1277	931.75	433	544	633	700	700	566	566	366
	ID05	600	600	700	850	822	822	822	822	754.75	500	544	633	722	722	722	722	722
	ID06	1200	1077	1000	1000	1000	1000	1000	1000	1034.62	1200	814	811	900	900	900	900	900
	ID07	-								-	-
	ID08	700	750	900	900	900	650	616	650	758.25	405	588	650	650	633	466	650	650
	ID09	600	600	800	877	977	1150	1100	1100	900.5	433	544	600	700	940	900	1000	900
	ID10	600	700	700	700	800	800	800	850	743.75	527	650	700	750	850	900	822	800
	ID11	-	488	488	500	433	277	300	300	398	-	411	411	455	294	211	277	250
	ID12	900	683	700	700	750	750	750	750	747.875	750	700	650	650	650	650	700	700
	ID13	700	650	770	880	850	800	727	750	765.875	544	488	600	650	650	650	650	700
	ID14	1100	1100	1100	988	800	811	800	644	917.875	900	950	900	633	566	600	600	488

## Sheet: ID01
	ID	1
	Side	R
	PW	26.9
	Date	2019-03-13
	Clinical MAP																				EFIM (3 dB Width)
		Electrode	1	2	3	4	5	6	7	8	9	10	11	12	13	14	15	16			Electrode	1	2	3	4	5	6	7	8	9	10	11	12	13	14	15	16
	MCL	CU	254	259	255	268	290	313	329	338	330	298	268	253	226	220	207	185			Pulse	1.295	1.085	1.645	2.66	1.12	1.68	1.435	1.295	0.77	0.98	0.84	0.77	0.525	0.595	1.995	1.715
		µA	726	741	729	766	829	895	941	967	944	852	766	723	646	629	592	529
		dB	57.2187	57.3964	57.2546	57.6846	58.3711	59.0365	59.4718	59.7085	59.4994	58.6088	57.6846	57.1828	56.2047	55.973	55.4464	54.4691			Pulse	AVG	1.27531		-1.225	2.1	0.455	-1.295	0.7	0.28	-0.35	-0.385	0.28	0.105	-0.14	-1.645	0.35
		Charge	19.5294	19.9329	19.6101	20.6054	22.3001	24.0755	25.3129	26.0123	25.3936	22.9188	20.6054	19.4487	17.3774	16.9201	15.9248	14.2301				STD	0.549367		37.8488	37.6436	41.3874	45.3293	48.2055	48.2243	46.1982	44.1061	42.8887	42.5739	42.2936	42.8305	43.8166
	THL	CU	33	37	38	46	43	41	40	34	26	27	29	26	23	25	27	33
		µA	94	106	109	132	123	117	114	97	74	77	83	74	66	71	77	94			Impedances
		dB	39.4626	40.5061	40.7485	42.4115	41.7981	41.3637	41.1381	39.7354	37.3846	37.7298	38.3816	37.3846	36.3909	37.0252	37.7298	39.4626			Electrode		1	2	3	4	5	6	7	8	9	10	11	12	13	14	15	16
		Charge	2.5286	2.8514	2.9321	3.5508	3.3087	3.1473	3.0666	2.6093	1.9906	2.0713	2.2327	1.9906	1.7754	1.9099	2.0713	2.5286			kOhm		5.1	7	7	5.1	5.1	5.1	5.1	5.7	5.1	5.7	7	7.6	8.3	8.9	9.6	10.8
	Focused Thresholds		at	97.2		µs															Most comfortable levels (CU)
		Electrode	1	2	3	4	5	6	7	8	9	10	11	12	13	14	15	16			Strategy	1	2	3	4	5	6	7	8	9	10	11	12	13	14	15
		1. Run		99	71	97	148	243	288	249	195	147	139	137	127	156	153				Sequential	254	259	255	268	290	313	329	338	330	298	268	253	226	207	185	271.533
		2. Run		96	54	89	148	218	286	214	165	139	133	129	128	145	167				Paired	244	249	245	258	279	301	317	325	318	287	258	244	218	199	178	261.333
		Average		97.5	62.5	93	148	230.5	287	231.5	180	143	136	133	127.5	150.5	160				Triplet	205	209	206	216	234	252	265	273	266	240	216	204	182	167	149	218.933
		dB		39.7801	35.9176	39.3697	43.4052	47.2534	49.1576	47.291	45.1055	43.1067	42.6708	42.477	42.1102	43.5507	44.0824
		Charge		9.477	6.075	9.0396	14.3856	22.4046	27.8964	22.5018	17.496	13.8996	13.2192	12.9276	12.393	14.6286	15.552				Difference Sequential-Paired				0.332567	dB	or	0.0375644	in CU
																					Difference Sequential-Triplet				1.87023	dB	or	0.193715	in CU
		Standard deviation			58.0273	µA		Apical to Basal Ratio				11.4867
		Average			155.714	µA		Apical to Mid Ratio				0.374067
		Median			145.5	µA		Basal to Mid Ratio				0.659515
	Speech Intelligibility																						Clinical Speech Intelligibility
		Order - Strategy	3 - Sequential						2 - Paired						1 - Triplet								HSM				Monosyllables
		Type	Training		List 1		List 2		Training		List 1		List 2		Training		List 1		List 2					1	2	AVG	1	2	AVG
		Result [%]	42		52		62		75		63		80		52		72		75				Quiet	99	100	99.5	70	95	82.5
		Average	57						71.5						73.5								Noise	60	76	68
	eCAP Amplitude Growth Functions (mV / µA)
	IPG = 2.1 µs																	SLOPE		IPG = 30 µs												SLOPE
	E1	µA	182	334	638	791	943	1247	1400									0.428711		E1	µA
		mV	0.11662	0.27405	0.3965	0.46647	0.58892	0.57143	0.69388												mV
	E3	µA	182	334	486	638	791	943	1095	1247	1400	1500	1600	1800				0.260133		E3	µA
		mV	0.13411	0.21574	0.23907	0.28571	0.32653	0.3207	0.28571	0.4898	0.4723	0.49563	0.59475	0.52478							mV
	E5	µA	467	686	905	1124	1562	1751	2000									0.201197		E5	µA
		mV	0.29333	0.25714	0.20571	0.23238	0.28762	0.38857	0.66857												mV
	E7	µA	470	688	907	1125	1781	2000										0.14906		E7	µA
		mV	0.30095	0.42095	0.31238	0.58095	0.53333	0.54286													mV
	E9	µA	470	688	907	1125	1344	2000										0.142262		E9	µA
		mV	0.30667	0.33333	0.31238	0.4419	0.57714	0.46857													mV
	E11	µA	251	470	688	907	1125	1344	1562									0.428952		E11	µA
		mV	0.17714	0.39429	0.37905	0.43238	0.38095	0.39429	1.0514												mV
	E13	µA	251	470	688	907	1125											0.140416		E13	µA
		mV	0.21524	0.33524	0.38857	0.39429	0.33905														mV
	E15	µA																		E15	µA
		mV																			mV
																Average		0.250104												Average
	eCAP Amplitude Growth Functions (mV / dB rel. 1 µA)
	IPG = 2.1 µs																	SLOPE		IPG = 30 µs												SLOPE
	E1	µA	45.2014	50.4749	56.0964	57.9635	59.4902	61.9173	62.9226									0.0317613		E1	µA
		mV	0.0991254	0.180758	0.332362	0.44898	0.530612	0.618076	0.618076												mV
	E3	µA	45.2014	50.4749	53.7327	56.0964	57.9635	59.4902	60.7883	61.9173	62.9226	63.5218	64.0824	65.1055				0.101352		E3	µA
		mV	0.0816327	0.0816327	0.145773	0.163265	0.233236	0.268222	0.250729	0.285714	0.274052	1.27405	2.27405	3.27405							mV
	E5	µA	53.3863	56.7265	59.133	61.0153	63.8736	64.8657	66.0206									0.0252513		E5	µA
		mV	0.102041	0.159184	0.212245	0.261224	0.355102	0.395918	0.395918												mV
	E7	µA	53.442	56.7518	59.1521	61.0231	65.0133	66.0206										0.0157956		E7	µA
		mV	0.077551	0.110204	0.146939	0.195918	0.244898	0.273469													mV
	E9	µA	53.442	56.7518	59.1521	61.0231	62.568	66.0206										0.0208886		E9	µA
		mV	0.0734694	0.0857143	0.142857	0.208163	0.257143	0.310204													mV
	E11	µA	47.9935	53.442	56.7518	59.1521	61.0231	62.568	63.8736									0.0197048		E11	µA
		mV	0.0857143	0.142857	0.183673	0.191837	0.253061	0.363265	0.428571												mV
	E13	µA	47.9935	53.442	56.7518	59.1521	61.0231											0.0123068		E13	µA
		mV	0.0979592	0.130612	0.142857	0.240816	0.253061														mV
	E15	µA																		E15	µA
		mV																			mV
																Average		0.0324371												Average

## Sheet: ID02
	ID	2
	Side	R
	PW	28.7
	Date	2019-03-13
	Clinical MAP																			EFIM (3 dB Width)
		Electrode	1	2	3	4	5	6	7	8	9	10	11	12	13	14	15	16		Electrode	1	2	3	4	5	6	7	8	9	10	11	12	13	14	15	16
	MCL	CU	151	167	169	175	180	186	186	175	172	166	148	132	122	153	183	210		Pulse	1.33	4.41	2.485	1.155	1.75	1.995	1.33	0.91	0.63	1.295	0.7	0.665	0.56	0.49	1.75	1.82
		µA	405	448	453	469	482	499	499	469	461	445	397	354	327	410	490	563
		dB	52.1491	53.0256	53.122	53.4235	53.6609	53.962	53.962	53.4235	53.274	52.9672	51.9758	50.9801	50.291	52.2557	53.8039	55.0102		Pulse	AVG	1.45469		4.41	-2.52	-1.575	1.26	0.665	-0.385	-1.085	0.315	0.7	-0.49	0.035	-1.365	-0.14
		Charge	11.6235	12.8576	13.0011	13.4603	13.8334	14.3213	14.3213	13.4603	13.2307	12.7715	11.3939	10.1598	9.3849	11.767	14.063	16.1581			STD	0.950088		48.0632	49.5874	50.1795	50.4423	50.1529	49.7416	48.2342	44.7535	40.3774	39.646	42.5332	45.515	49.2752
	THL	CU	54	46	44	41	51	47	58	53	50	43	37	34	38	47	64	76
		µA	145	123	118	110	137	126	155	142	134	115	99	91	102	126	172	204		Impedances
		dB	43.2274	41.7981	41.4376	40.8279	42.7344	42.0074	43.8066	43.0458	42.5421	41.214	39.9127	39.1808	40.172	42.0074	44.7106	46.1926			Electrode	1	2	3	4	5	6	7	8	9	10	11	12	13	14	15	16
		Charge	4.1615	3.5301	3.3866	3.157	3.9319	3.6162	4.4485	4.0754	3.8458	3.3005	2.8413	2.6117	2.9274	3.6162	4.9364	5.8548			kOhm	12.8	11.5	8.9	9.6	9.6	13.4	14.1	13.4	13.4	17.9	15.3	16	19.2	17.9	15.3	14.1
	Focused Thresholds		at	97.2		µs														Most comfortable levels (CU)
		Electrode	1	2	3	4	5	6	7	8	9	10	11	12	13	14	15	16		Strategy	1	2	3	4	5	6	7	8	9	10	11	12	13	14	15
		1. Run		224	296	303	341	356	338	337	232	148	92	129	175	245	413			Sequential	229	253	256	265	273	282	282	265	261	252	224	200	185	277	318	254.8
		2. Run		216	286	322	326	308	286	267	209	123	69	100	138	210	331			Paired	170	188	190	197	203	209	209	197	194	187	167	149	137	206	236	189.267
		Average		220	291	312.5	333.5	332	312	302	220.5	135.5	80.5	114.5	156.5	227.5	372			Triplet	126	140	141	146	151	156	156	146	144	139	124	110	102	153	176	140.667
		dB		46.8485	49.2779	49.897	50.4619	50.4228	49.8831	49.6001	46.8682	42.6388	38.1159	41.1761	43.8903	47.1396	51.4109
		Charge		21.384	28.2852	30.375	32.4162	32.2704	30.3264	29.3544	21.4326	13.1706	7.8246	11.1294	15.2118	22.113	36.1584			Difference Sequential-Paired				2.58251	dB	or	0.257195	in CU
																				Difference Sequential-Triplet				5.16016	dB	or	0.447933	in CU
		Standard deviation			89.1854	µA		Apical to Basal Ratio				16.5538
		Average			243.571	µA		Apical to Mid Ratio				0.888633
		Median			259.25	µA		Basal to Mid Ratio				0.730415
	Speech Intelligibility																					Clinical Speech Intelligibility
		Order - Strategy	3 - Sequential						2 - Paired						1 - Triplet							HSM				Monosyllables
		Type	Training		List 1		List 2		Training		List 1		List 2		Training		List 1		List 2				1	2	AVG	1	2	AVG
		Result [%]	53		63		58		40		35		52		29		32		31			Quiet	100		100	70	75	72.5
		Average	60.5						43.5						31.5							Noise	34	44	39
	eCAP Amplitude Growth Functions (mV / µA)
	IPG = 2.1 µs																		SLOPE		IPG = 30 µs												SLOPE
	E1	µA																			E1	µA	500	600	700	800							1.79525
		mV																				mV	0.4	0.75238	0.91905	0.94286
	E3	µA																			E3	µA	500	600	700	800	900						2.40475
		mV																				mV	0.22857	0.50952	0.70952	0.8381	0.80952
	E5	µA	625	691	757	823													2.329		E5	µA	600	700	800	900							2.57143
		mV	0.15714	0.32571	0.45714	0.62571																mV	0.40952	0.78571	1.0286	1.1857
	E7	µA	558	647	735	823	900	950	1000										1.19827		E7	µA	500	600	700	800	900						1.0476
		mV	0.14571	0.26	0.33143	0.51429	0.57143	0.63714	0.64286													mV	0.31429	0.41905	0.52381	0.62857	0.78095
	E9	µA	513	400	706	803	900	1000	1100	1200	1300								0.621142		E9	µA	200	300	400	500	600						1.15715
		mV	0.37429	0.55143	0.70571	0.76857	0.78286	0.89714	0.93429	0.94	0.99429											mV	0.20476	0.45238	0.58095	0.72381	0.64762
	E11	µA	300	400	500	600	700	800	900	1000	1100	1200							2.13394		E11	µA	300	400	500	600	700	800					2.29111
		mV	0.28571	0.48571	0.38571	0.26667	0.88095	1.3	1.619	1.7381	1.8286	1.9048										mV	0.44762	0.44286	0.50476	0.57143	1.1333	1.6238
	E13	µA																			E13	µA
		mV																				mV
	E15	µA	500	600	700	800	900	1000	1100	1200	1300	1400							0.55671		E15	µA	200	300	400	500	600	700	800	900	1000		0.30474
		mV	0.19524	0.24762	0.35714	0.47619	0.55238	0.5619	0.60476	0.64286	0.6381	0.70952										mV	0.21905	0.27619	0.30952	0.30952	0.31429	0.38095	0.544	0.687	0.876
																Average			1.36781												Average		1.65315
	eCAP Amplitude Growth Functions (mV / dB rel. 1 µA)
	IPG = 2.1 µs																		SLOPE		IPG = 30 µs												SLOPE
	E1	µA																			E1	µA	53.9794	55.563	56.902	58.0618							0.135264
		mV																				mV	0.4	0.75238	0.91905	0.94286
	E3	µA																			E3	µA	53.9794	55.563	56.902	58.0618	59.0849						0.120284
		mV																				mV	0.22857	0.50952	0.70952	0.8381	0.80952
	E5	µA	55.9176	56.7896	57.5819	58.308													0.192714		E5	µA	55.563	56.902	58.0618	59.0849							0.221032
		mV	0.15714	0.32571	0.45714	0.62571																mV	0.40952	0.78571	1.0286	1.1857
	E7	µA	54.9327	56.2181	57.3257	58.308	59.0849	59.5545	60										0.105234		E7	µA	53.9794	55.563	56.902	58.0618	59.0849						0.0887324
		mV	0.14571	0.26	0.33143	0.51429	0.57143	0.63714	0.64286													mV	0.31429	0.41905	0.52381	0.62857	0.78095
	E9	µA	54.2023	52.0412	56.9761	58.0943	59.0849	60	60.8279	61.5836	62.2789								0.0548136		E9	µA	46.0206	49.5424	52.0412	53.9794	55.563						0.0513779
		mV	0.37429	0.55143	0.70571	0.76857	0.78286	0.89714	0.93429	0.94	0.99429											mV	0.20476	0.45238	0.58095	0.72381	0.64762
	E11	µA	49.5424	52.0412	53.9794	55.563	56.902	58.0618	59.0849	60	60.8279	61.5836							0.156844		E11	µA	49.5424	52.0412	53.9794	55.563	56.902	58.0618					0.12433
		mV	0.28571	0.48571	0.38571	0.26667	0.88095	1.3	1.619	1.7381	1.8286	1.9048										mV	0.44762	0.44286	0.50476	0.57143	1.1333	1.6238
	E13	µA																			E13	µA
		mV																				mV
	E15	µA	53.9794	55.563	56.902	58.0618	59.0849	60	60.8279	61.5836	62.2789	62.9226							0.0582835		E15	µA	46.0206	49.5424	52.0412	53.9794	55.563	56.902	58.0618	59.0849	60		0.0123109
		mV	0.19524	0.24762	0.35714	0.47619	0.55238	0.5619	0.60476	0.64286	0.6381	0.70952										mV	0.21905	0.27619	0.30952	0.30952	0.31429	0.38095	0.544	0.687	0.876
																	Average		0.113578												Average		0.107619

## Sheet: ID03
	ID	3
	Side	R
	PW	18
	Date	2019-03-13
	Clinical MAP																			EFIM (3 dB Width)
		Electrode	1	2	3	4	5	6	7	8	9	10	11	12	13	14	15	16		Electrode	1	2	3	4	5	6	7	8	9	10	11	12	13	14	15	16
	MCL	CU	137	126	128	131	131	132	129	128	128	127	119	112	103	96	96	159		Pulse	4.025	0.805	7.84	1.96	1.295	1.4	1.89	2.66	1.05	0.665	0.56	0.91	1.26	0.7	1.855	2.415
		µA	585	538	547	560	560	564	551	547	547	543	509	479	440	410	410	679
		dB	55.3431	54.6156	54.7597	54.9638	54.9638	55.0256	54.823	54.7597	54.7597	54.696	54.1344	53.6067	52.8691	52.2557	52.2557	56.6374		Pulse	AVG	1.95562		2.66	7.7	-5.985	-1.155	-0.665	2.1	1.155	-1.505	-0.735	-0.455	0.91	-0.805	-1.12
		Charge	10.53	9.684	9.846	10.08	10.08	10.152	9.918	9.846	9.846	9.774	9.162	8.622	7.92	7.38	7.38	12.222			STD	1.75511		36.6899	37.6448	38.9575	41.4205	42.6064	41.8276	40.7247	38.3949	36.4232	35.5443	33.0814	31.8184	32.4055
	THL	CU	14	13	13	13	13	13	13	13	13	13	12	11	10	10	10	16
		µA	60	56	56	56	56	56	56	56	56	56	51	47	43	43	43	68		Impedances
		dB	35.563	34.9638	34.9638	34.9638	34.9638	34.9638	34.9638	34.9638	34.9638	34.9638	34.1514	33.442	32.6694	32.6694	32.6694	36.6502			Electrode	1	2	3	4	5	6	7	8	9	10	11	12	13	14	15	16
		Charge	1.08	1.008	1.008	1.008	1.008	1.008	1.008	1.008	1.008	1.008	0.918	0.846	0.774	0.774	0.774	1.224			kOhm	9	9.6	10.2	9.6	10.9	9.6	9.6	9.6	10.9	12.8	14.1	13.5	14.1	10.2	16	11.5
	Focused Thresholds		at	97.2		µs														Most comfortable levels (CU)
		Electrode	1	2	3	4	5	6	7	8	9	10	11	12	13	14	15	16		Strategy	1	2	3	4	5	6	7	8	9	10	11	12	13	14	15
		1. Run		69	90	78	99	103	153	112	102	70	60	48	31	38	39			Sequential	157	145	141	119	125	123	125	107	105	113	105	105	97	95	101	117.533
		2. Run		53	63	74	108	165	119	112	109	61	74	59	45	42	48			Paired	125	115	112	95	99	98	99	85	84	90	84	84	77	76	80	93.5333
		Average		61	76.5	76	103.5	134	136	112	105.5	65.5	67	53.5	38	40	43.5			Triplet	95	95	95	95	95	86	88	88	75	61	75	62	62	62	66	80
		dB		35.7066	37.6732	37.6163	40.2988	42.5421	42.6708	40.9844	40.465	36.3248	36.5215	34.5671	31.5957	32.0412	32.7698
		Charge		5.9292	7.4358	7.3872	10.0602	13.0248	13.2192	10.8864	10.2546	6.3666	6.5124	5.2002	3.6936	3.888	4.2282			Difference Sequential-Paired				1.98389	dB	or	0.204197	in CU
																				Difference Sequential-Triplet				3.34142	dB	or	0.319342	in CU
		Standard deviation			32.1169	µA		Apical to Basal Ratio				17.4125
		Average			79.4286	µA		Apical to Mid Ratio				0.573237
		Median			71.5	µA		Basal to Mid Ratio				0.437613
	Speech Intelligibility																					Clinical Speech Intelligibility
		Order - Strategy	2 - Sequential						3 - Paired						1 - Triplet							HSM				Monosyllables
		Type	Training		List 1		List 2		Training		List 1		List 2		Training		List 1		List 2				1	2	AVG	1	2	AVG
		Result [%]	79		75		74.5		70		81		69		50		49		69			Quiet	96	100	98	55	85	70
		Average	74.75						75						59							Noise	68	76	72
	eCAP Amplitude Growth Functions
	IPG = 30 µs														SLOPE		IPG = 30 µs												SLOPE
	Stim. [µA]		NO ECAPS POSSIBLE														Stim. [µA]		NO ECAPS POSSIBLE
	Electrode	1															Electrode	1
	Stim. [µA]																Stim. [µA]
	Electrode	3															Electrode	3
	Stim. [µA]																Stim. [µA]
	Electrode	5															Electrode	5
	Stim. [µA]																Stim. [µA]
	Electrode	7															Electrode	7
	Stim. [µA]																Stim. [µA]
	Electrode	9															Electrode	9
	Stim. [µA]																Stim. [µA]
	Electrode	11															Electrode	11
	Stim. [µA]																Stim. [µA]
	Electrode	13															Electrode	13
	Stim. [µA]																Stim. [µA]
	Electrode	15															Electrode	15

## Sheet: ID04
	ID	4
	Side	R
	PW	22.4
	Date	2019-03-25
	Clinical MAP																				EFIM (3 dB Width)
		Electrode	1	2	3	4	5	6	7	8	9	10	11	12	13	14	15	16			Electrode	1	2	3	4	5	6	7	8	9	10	11	12	13	14	15	16
	MCL	CU	168	179	181	190	184	182	182	184	193	197	193	181	177	160	150	146			Pulse	0.945	3.01	4.55	2.345	0.665	2.695	1.12	1.015	1.225	0.875	0.665	0.665	0.56	0.525	1.68	1.575
		µA	577	615	622	652	632	625	625	632	663	677	663	622	608	549	515	501
		dB	55.2235	55.7775	55.8758	56.285	56.0143	55.9176	55.9176	56.0143	56.4303	56.6118	56.4303	55.8758	55.6781	54.7914	54.2361	53.9968			Pulse	AVG	1.50719		4.27	3.22	-4.235	-0.105	2.135	-1.785	0.245	0.42	-0.35	-0.105	0.035	-1.26	0.07
		Charge	12.9248	13.776	13.9328	14.6048	14.1568	14	14	14.1568	14.8512	15.1648	14.8512	13.9328	13.6192	12.2976	11.536	11.2224				STD	1.08517		42.1646	40.6089	41.8766	44.5753	44.2024	43.7222	46.7175	48.4291	46.1881	43.1416	40.6414	39.4819	39.2521
	THL	CU	36	26	20	0	0	0	0	0	0	0	0	0	0	12	16	24
		µA	124	89	69	0	0	0	0	0	0	0	0	0	0	41	55	82			Impedances
		dB	41.8684	38.9878	36.777	0	0	0	0	0	0	0	0	0	0	32.2557	34.8073	38.2763				Electrode	1	2	3	4	5	6	7	8	9	10	11	12	13	14	15	16
		Charge	2.7776	1.9936	1.5456	0	0	0	0	0	0	0	0	0	0	0.9184	1.232	1.8368				kOhm	10.8	7.6	7	7.6	7.6	7.6	8.3	8.9	9.6	9.6	9.6	10.8	9.6	12.1	12.1	10.2
	Focused Thresholds		at	97.2		µs															Most comfortable levels (CU)
		Electrode	1	2	3	4	5	6	7	8	9	10	11	12	13	14	15	16			Strategy	1	2	3	4	5	6	7	8	9	10	11	12	13	14	15
		1. Run		159	134	126	139	200	130	148	277	241	183	108	108	104	70				Sequential	185	166	157	157	157	166	157	197	153	134	125	116	92	83	79	141.6
		2. Run		120	102	69	177	163	160	177	301	241	162	131	86	79	114				Paired	164	148	139	139	139	148	139	175	135	119	111	103	82	74	70	125.667
		Average		139.5	118	97.5	158	181.5	145	162.5	289	241	172.5	119.5	97	91.5	92				Triplet	91	88	88	95	117	116	115	117	123	117	146	130	101	73	66	105.533
		dB		42.8915	41.4376	39.7801	43.9731	45.1775	43.2274	44.2171	49.218	47.6403	44.7358	41.5474	39.7354	39.2284	39.2758
		Charge		13.5594	11.4696	9.477	15.3576	17.6418	14.094	15.795	28.0908	23.4252	16.767	11.6154	9.4284	8.8938	8.9424				Difference Sequential-Paired				1.03686	dB	or	0.112524	in CU
																					Difference Sequential-Triplet				2.55347	dB	or	0.254708	in CU
		Standard deviation			55.9083	µA		Apical to Basal Ratio				9.35024
		Average			150.321	µA		Apical to Mid Ratio				0.503435
		Median			142.25	µA		Basal to Mid Ratio				0.561825
	Speech Intelligibility																						Clinical Speech Intelligibility
		Order - Strategy	3 - Sequential						1 - Paired						2 - Triplet								HSM				Monosyllables
		Type	Training		List 1		List 2		Training		List 1		List 2		Training		List 1			List 2				1	2	AVG	1	2	AVG
		Result [%]			42		36				40		37				70			56			Quiet	100	100	100	80	90	85
		Average	39						38.5						63								Noise	92	92	92
	eCAP Amplitude Growth Functions (mV / µA)
	IPG = 2.1 µs																		SLOPE		IPG = 30 µs												SLOPE
	E1	µA																			E1	µA	211	266	322	377	433						1.00924
		mV																				mV	0.089524	0.12571	0.21905	0.25905	0.30286
	E3	µA	400	500	600	700													0.72764		E3	µA	377	433	488	544							0.647159
		mV	0.20952	0.30286	0.37905	0.42667																mV	0.35238	0.40381	0.45524	0.45524
	E5	µA	300	400	500	600	700	800	900	1000									1.10453		E5	µA	233	300	366	433	500	566	633				1.77618
		mV	0.18667	0.36762	0.58095	0.72	0.90476	0.90476	0.94667	0.93333												mV	0.24381	0.42095	0.64952	0.81143	0.89905	0.89333	0.95048
	E7	µA	600	700	800	900	1000												0.32381		E7	µA
		mV	0.10476	0.13333	0.18095	0.20952	0.22857															mV
	E9	µA	700	800	900	1000													0.73811		E9	µA
		mV	0.1619	0.24762	0.35714	0.37143																mV
	E11	µA																			E11	µA
		mV																				mV
	E13	µA	322	433	544	655	766	877											0.367712		E13	µA	300	366	433	500	566						0.529066
		mV	0.085714	0.21905	0.29524	0.31905	0.31429	0.30952														mV	0.16952	0.24381	0.29143	0.31048	0.31238
	E15	µA	452	555	658	762	865	968	1071	1174	1277								1.28617		E15	µA
		mV	0.22381	0.19524	0.21429	0.22381	0.40952	0.57143	0.90476	1.1238	1.0857											mV
																	Average		0.757995												Average		0.990413
	eCAP Amplitude Growth Functions (mV / dB rel. 1 µA)
	IPG = 2.1 µs																		SLOPE		IPG = 30 µs												SLOPE
	E1	µA																			E1	µA	46.4856	48.4976	50.1571	51.5268	52.7298						0.0358771
		mV																				mV	0.089524	0.12571	0.21905	0.25905	0.30286
	E3	µA	52.0412	53.9794	55.563	56.902													0.0452174		E3	µA	51.5268	52.7298	53.7684	54.712							0.03444
		mV	0.20952	0.30286	0.37905	0.42667																mV	0.35238	0.40381	0.45524	0.45524
	E5	µA	49.5424	52.0412	53.9794	55.563	56.902	58.0618	59.0849	60									0.0783096		E5	µA	47.3471	49.5424	51.2696	52.7298	53.9794	55.0563	56.0281				0.0854353
		mV	0.18667	0.36762	0.58095	0.72	0.90476	0.90476	0.94667	0.93333												mV	0.24381	0.42095	0.64952	0.81143	0.89905	0.89333	0.95048
	E7	µA	55.563	56.902	58.0618	59.0849	60												0.0293204		E7	µA
		mV	0.10476	0.13333	0.18095	0.20952	0.22857															mV
	E9	µA	56.902	58.0618	59.0849	60													0.0721272		E9	µA
		mV	0.1619	0.24762	0.35714	0.37143																mV
	E11	µA																			E11	µA
		mV																				mV
	E13	µA	50.1571	52.7298	54.712	56.3248	57.6846	58.86											0.0255795		E13	µA	49.5424	51.2696	52.7298	53.9794	55.0563						0.0264179
		mV	0.085714	0.21905	0.29524	0.31905	0.31429	0.30952														mV	0.16952	0.24381	0.29143	0.31048	0.31238
	E15	µA	53.1028	54.8859	56.3645	57.6391	58.7403	59.7175	60.5958	61.3934	62.1238								0.11244		E15	µA
		mV	0.22381	0.19524	0.21429	0.22381	0.40952	0.57143	0.90476	1.1238	1.0857											mV
																	Average		0.0604991												Average		0.0519174

## Sheet: ID05
	ID	5
	Side	L
	PW	24.2
	Date	2019-03-26
	Clinical MAP																				EFIM (3 dB Width)
		Electrode	1	2	3	4	5	6	7	8	9	10	11	12	13	14	15	16			Electrode	1	2	3	4	5	6	7	8	9	10	11	12	13	14	15	16
	MCL	CU	222	227	232	245	261	285	287	275	261	239	210	190	177	214	273	x			Pulse	1.085	0.98	2.555	1.785	0.77	1.435	1.295	0.77	0.875	0.665	0.63	0.455	0.525	0.42	1.575	1.785
		µA	706	722	737	779	830	906	912	874	830	760	668	604	563	680	868	x
		dB	56.9761	57.1707	57.3493	57.8307	58.3816	59.1426	59.1999	58.8302	58.3816	57.6163	56.4955	55.6207	55.0102	56.6502	58.7704	x			Pulse	AVG	1.10031		0.665	2.59	-1.435	-0.875	1.19	-0.245	-0.315	0.14	-0.035	-0.105	-0.07	-1.085	-0.315
		Charge	17.0852	17.4724	17.8354	18.8518	20.086	21.9252	22.0704	21.1508	20.086	18.392	16.1656	14.6168	13.6246	16.456	21.0056	x				STD	0.577363		42.2696	44.2134	47.721	50.7369	51.8378	51.4888	50.5964	49.6904	47.0319	44.0365	42.6126	46.5079	50.4314
	THL	CU	22	23	23	25	26	29	29	28	26	24	21	19	18	21	27	x
		µA	70	73	73	79	83	92	92	89	83	76	67	60	57	67	86	x			Impedances
		dB	36.902	37.2665	37.2665	37.9525	38.3816	39.2758	39.2758	38.9878	38.3816	37.6163	36.5215	35.563	35.1175	36.5215	38.69	x				Electrode	1	2	3	4	5	6	7	8	9	10	11	12	13	14	15	16
		Charge	1.694	1.7666	1.7666	1.9118	2.0086	2.2264	2.2264	2.1538	2.0086	1.8392	1.6214	1.452	1.3794	1.6214	2.0812	x				kOhm	8.9	7.7	8.3	7	7	7.7	7.7	8.9	8.9	9.6	9.6	10.9	10.2	10.9	8.9	23
	Focused Thresholds		at	97.2		µs															Most comfortable levels (CU)
		Electrode	1	2	3	4	5	6	7	8	9	10	11	12	13	14	15	16			Strategy	1	2	3	4	5	6	7	8	9	10	11	12	13	14	15
		1. Run		120	140	202	293	386	394	359	338	296	165	146	124	366	290				Sequential	105	109	142	159	192	201	201	234	172	146	113	96	84	84	79
		2. Run		128	132	186	317	391	392	358	302	286	182	146	126	350	327				Paired	95	98	129	144	174	182	182	212	155	133	102	87	76	76	72
		Average		124	136	194	305	388.5	393	358.5	320	291	173.5	146	125	358	308.5				Triplet	90	93	123	137	165	173	173	201	147	126	97	83	72	72	68
		dB		41.8684	42.6708	45.756	49.686	51.7878	51.8879	51.0898	50.103	49.2779	44.786	43.2871	41.9382	51.0777	49.7851
		Charge		12.0528	13.2192	18.8568	29.646	37.7622	38.1996	34.8462	31.104	28.2852	16.8642	14.1912	12.15	34.7976	29.9862				Difference Sequential-Paired				0.861975	dB	or	0.0944733	in CU
																					Difference Sequential-Triplet				1.31299	dB	or	0.140293	in CU
		Standard deviation			99.768	µA		Apical to Basal Ratio				11.3455
		Average			258.643	µA		Apical to Mid Ratio				0.433467
		Median			298	µA		Basal to Mid Ratio				0.634495
	Speech Intelligibility																						Clinical Speech Intelligibility
		Order - Strategy	3 - Sequential						1 - Paired						2 - Triplet								HSM				Monosyllables
		Type	Training		List 1		List 2		Training		List 1		List 2		Training			List 1		List 2				1	2	AVG	1	2	AVG
		Result [%]			73		67				65		78					61		63			Quiet	73	78	75.5	65	60	62.5
		Average	70						71.5						62								Noise	40	40	40
	eCAP Amplitude Growth Functions (mV / µA)
	IPG = 2.1 µs																		SLOPE		IPG = 30 µs												SLOPE
	E1	µA	300	350	400	450	500	550	600										0.216576		E1	µA	233	300	366	433	500						0.258954
		mV	0.116618	0.116618	0.104956	0.139942	0.12828	0.151603	0.186589													mV	0.0764092	0.092411	0.0871507	0.104655	0.156547
	E3	µA	416	477	538	600													0.124214		E3	µA	266	322	377	433	488	544					0.716821
		mV	0.0699708	0.0758017	0.0641399	0.0991254																mV	0.104956	0.116618	0.139942	0.174927	0.239067	0.303207
	E5	µA																			E5	µA	433	500	566	633							0.541458
		mV																				mV	0.0816327	0.110787	0.0991254	0.205566
	E7	µA																			E7	µA	411	488	566	644	722						0.464844
		mV																				mV	0.058309	0.0816327	0.0991254	0.163265	0.198251
	E9	µA	433	511	588	666	744	822											0.807735		E9	µA	333	411	488	566	644	722					0.845893
		mV	0.0991254	0.157434	0.186589	0.268222	0.367347	0.396501														mV	0.116618	0.163265	0.244898	0.379009	0.390671	0.413994
	E11	µA	277	355	433	511	588	666	744	822									0.178517		E11	µA	177	255	333	411	488	566	644	722			0.137636
		mV	0.163265	0.285714	0.338192	0.326531	0.338192	0.314869	0.326531	0.309038												mV	0.116618	0.262391	0.303207	0.309038	0.239067	0.239067	0.215743	0.315655
	E13	µA	277	355	433	511	588	666	744	822									0.121442		E13	µA
		mV	0.0758017	0.0991254	0.12828	0.134111	0.110787	0.110787	0.134111	0.174927												mV
	E15	µA	666	744	822														0.598041		E15	µA
		mV	0.0816327	0.145773	0.174927																	mV
																	Average		0.341088												Average		0.494268
	eCAP Amplitude Growth Functions (mV / dB rel. 1 µA)
	IPG = 2.1 µs																		SLOPE		IPG = 30 µs												SLOPE
	E1	µA	49.5424	50.8814	52.0412	53.0643	53.9794	54.8073	55.563										0.0102642		E1	µA	47.3471	49.5424	51.2696	52.7298	53.9794						0.00987915
		mV	0.116618	0.116618	0.104956	0.139942	0.12828	0.151603	0.186589													mV	0.0764092	0.092411	0.0871507	0.104655	0.156547
	E3	µA	52.3819	53.5704	54.6156	55.563													0.00685325		E3	µA	48.4976	50.1571	51.5268	52.7298	53.7684	54.712					0.0310492
		mV	0.0699708	0.0758017	0.0641399	0.0991254																mV	0.104956	0.116618	0.139942	0.174927	0.239067	0.303207
	E5	µA																			E5	µA	52.7298	53.9794	55.0563	56.0281							0.0319172
		mV																				mV	0.0816327	0.110787	0.0991254	0.205566
	E7	µA																			E7	µA	52.2768	53.7684	55.0563	56.1777	57.1707						0.0290466
		mV																				mV	0.058309	0.0816327	0.0991254	0.163265	0.198251
	E9	µA	52.7298	54.1684	55.3875	56.4695	57.4315	58.2974											0.0559833		E9	µA	50.4489	52.2768	53.7684	55.0563	56.1777	57.1707					0.0495267
		mV	0.0991254	0.157434	0.186589	0.268222	0.367347	0.396501														mV	0.116618	0.163265	0.244898	0.379009	0.390671	0.413994
	E11	µA	48.8496	51.0046	52.7298	54.1684	55.3875	56.4695	57.4315	58.2974									0.0123373		E11	µA	44.9595	48.1308	50.4489	52.2768	53.7684	55.0563	56.1777	57.1707			0.00786109
		mV	0.163265	0.285714	0.338192	0.326531	0.338192	0.314869	0.326531	0.309038												mV	0.116618	0.262391	0.303207	0.309038	0.239067	0.239067	0.215743	0.315655
	E13	µA	48.8496	51.0046	52.7298	54.1684	55.3875	56.4695	57.4315	58.2974									0.00707456		E13	µA
		mV	0.0758017	0.0991254	0.12828	0.134111	0.110787	0.110787	0.134111	0.174927												mV
	E15	µA	56.4695	57.4315	58.2974														0.0513256		E15	µA
		mV	0.0816327	0.145773	0.174927																	mV
																	Average		0.023973												Average		0.0265467

## Sheet: ID06
	ID	6
	Side	R
	PW	36.8
	Date	2019-03-27
	Clinical MAP																				EFIM (3 dB Width)
		Electrode	1	2	3	4	5	6	7	8	9	10	11	12	13	14	15	16			Electrode	1	2	3	4	5	6	7	8	9	10	11	12	13	14	15	16
	MCL	CU	295	295	274	258	275	293	298	292	261	208	163	151	147	167	183	232			Pulse	0.98	0.98	1.085	2.73	0.735	2.205	0.665	0.63	0.84	0.595	0.56	1.435	0.49	0.49	1.365	1.54
		µA	616.639	616.639	572.742	539.298	574.833	612.458	622.91	610.368	545.569	434.783	340.719	315.635	307.274	349.08	382.525	484.95
		dB	55.8006	55.8006	55.1592	54.6366	55.1908	55.7415	55.8885	55.7118	54.737	52.7654	50.6479	49.9837	49.7505	50.8585	51.6532	53.7139			Pulse	AVG	1.08281		-1.645	2.1	0.175	-0.455	1.505	-1.75	0.21	0.245	-1.12	0.91	0.875	-1.82	-0.175
		Charge	22.6923	22.6923	21.0769	19.8462	21.1538	22.5385	22.9231	22.4615	20.0769	16	12.5385	11.6154	11.3077	12.8462	14.0769	17.8462				STD	0.621493		47.9897	49.1405	49.5632	49.6965	49.555	47.9534	45.1065	41.0515	37.7706	36.7117	35.3788	36.756	39.6161
	THL	CU	26	26	24	22	24	26	26	26	23	17	13	12	12	4	0	0
		µA	54.3478	54.3478	50.1672	45.9866	50.1672	54.3478	54.3478	54.3478	48.0769	35.5351	27.1739	25.0836	25.0836	8.3612	0	0			Impedances
		dB	34.7036	34.7036	34.0084	0	0	0	0	0	0	0	0	0	0	18.4454	0	0				Electrode	1	2	3	4	5	6	7	8	9	10	11	12	13	14	15	16
		Charge	2	2	1.84615	1.69231	1.84615	2	2	2	1.76923	1.30769	1	0.923077	0.923077	0.307692	0	0				kOhm	9.6	8.3	9	9.6	10.9	10.2	9.6	9	10.2	10.2	12.8	14.7	12.8	12.2	13.5	13.5
	Focused Thresholds		at	97.2		µs															Most comfortable levels (CU)
		Electrode	1	2	3	4	5	6	7	8	9	10	11	12	13	14	15	16			Strategy	1	2	3	4	5	6	7	8	9	10	11	12	13	14	15
		1. Run		234	285	307	301	323	312	246	154	89	75	63	52	92	96				Sequential	211	220	242	230	205	211	211	211	193	183	165	137	137	137	137	188.667
		2. Run		234	253	303	292	306	262	189	144	82	65	71	51	92	103				Paired	216	224	246	234	210	216	216	216	216	222	191	173	173	173	173	206.6
		Average		234	269	305	296.5	314.5	287	217.5	149	85.5	70	67	51.5	92	99.5				Triplet	191	184	184	197	197	145	149	154	123	92	92	98	104	111	123	142.933
		dB		47.3843	48.595	49.686	49.4405	49.9524	49.1576	46.7492	43.4637	38.6393	36.902	36.5215	34.2361	39.2758	39.9565
		Charge		22.7448	26.1468	29.646	28.8198	30.5694	27.8964	21.141	14.4828	8.3106	6.804	6.5124	5.0058	8.9424	9.6714				Difference Sequential-Paired				-0.788703	dB	or	-0.095053	in CU
																					Difference Sequential-Triplet				2.41123	dB	or	0.242403	in CU
		Standard deviation			98.7252	µA		Apical to Basal Ratio				32.2036
		Average			181.286	µA		Apical to Mid Ratio				1.04841
		Median			183.25	µA		Basal to Mid Ratio				0.360702
	Speech Intelligibility																						Clinical Speech Intelligibility
		Order - Strategy	2 - Sequential						1 - Paired							3 - Triplet							HSM				Monosyllables
		Type	Training		List 1		List 2		Training		List 1		List 2			Training		List 1		List 2				1	2	AVG	1	2	AVG
		Result [%]			75		87				75		75					34		37			Quiet	100	100	100	90	100	95
		Average	81						75							35.5							Noise	90	76	83
	eCAP Amplitude Growth Functions (mV / µA)
	IPG = 2.1 µs																		SLOPE		IPG = 30 µs												SLOPE
	E1	µA	833	955	1077	1200													0.473305		E1	µA	500	600	700	800	900	1000	1100	1200			0.678857
		mV	0.2019	0.31238	0.34286	0.38476																mV	0.13333	0.22857	0.32381	0.38095	0.44571	0.57524	0.57524	0.58333
	E3	µA	711	833	955	1077													0.402796		E3	µA
		mV	0.057143	0.10286	0.12571	0.21333																mV
	E5	µA																			E5	µA
		mV																				mV
	E7	µA																			E7	µA
		mV																				mV
	E9	µA	700	800	900	1000													0.35427		E9	µA
		mV	0.17905	0.23619	0.23619	0.29714																mV
	E11	µA	400	500	600	700	800	900	1000										0.51565		E11	µA	633	722	811	900							0.736202
		mV	0.10667	0.13333	0.1219	0.18286	0.23238	0.30857	0.43429													mV	0.19429	0.2019	0.29714	0.38095
	E13	µA																			E13	µA	544	633	722	811							0.505112
		mV																				mV	0.1219	0.21333	0.27429	0.25143
	E15	µA	600	700	800	900	1000												1.6038		E15	µA	544	633	722	811	900						0.950225
		mV	0.08381	0.23238	0.47619	0.62476	0.68952															mV	0.17905	0.35048	0.47238	0.48	0.53714
																	Average		0.669964												Average		0.717599
	eCAP Amplitude Growth Functions (mV / dB rel. 1 µA)
	IPG = 2.1 µs																		SLOPE		IPG = 30 µs												SLOPE
	E1	µA	58.4129	59.6001	60.6443	61.5836													0.055494		E1	µA	53.9794	55.563	56.902	58.0618	59.0849	60	60.8279	61.5836			0.0637637
		mV	0.2019	0.31238	0.34286	0.38476																mV	0.13333	0.22857	0.32381	0.38095	0.44571	0.57524	0.57524	0.58333
	E3	µA	57.0374	58.4129	59.6001	60.6443													0.0403161		E3	µA
		mV	0.057143	0.10286	0.12571	0.21333																mV
	E5	µA																			E5	µA
		mV																				mV
	E7	µA																			E7	µA
		mV																				mV
	E9	µA	56.902	58.0618	59.0849	60													0.0342296		E9	µA
		mV	0.17905	0.23619	0.23619	0.29714																mV
	E11	µA	52.0412	53.9794	55.563	56.902	58.0618	59.0849	60										0.0369934		E11	µA	56.0281	57.1707	58.1804	59.0849							0.0632873
		mV	0.10667	0.13333	0.1219	0.18286	0.23238	0.30857	0.43429													mV	0.19429	0.2019	0.29714	0.38095
	E13	µA																			E13	µA	54.712	56.0281	57.1707	58.1804							0.0400841
		mV																				mV	0.1219	0.21333	0.27429	0.25143
	E15	µA	55.563	56.902	58.0618	59.0849	60												0.145624		E15	µA	54.712	56.0281	57.1707	58.1804	59.0849						0.0791874
		mV	0.08381	0.23238	0.47619	0.62476	0.68952															mV	0.17905	0.35048	0.47238	0.48	0.53714
																	Average		0.0625315												Average		0.0687461

## Sheet: ID07
	ID	7
	Side	L
	PW	24.2
	Date	2019-04-01
	Clinical MAP																			EFIM (3 dB Width)
		Electrode	1	2	3	4	5	6	7	8	9	10	11	12	13	14	15	16		Electrode	1	2	3	4	5	6	7	8	9	10	11	12	13	14	15	16
	MCL	CU	131	141	145	142	134	120	105	95	79	88	111	139	171	231	x	x		Pulse	1.295	6.51	7.245	1.855	1.4	1.33	1.47	1.4	1.47	1.085	0.735	0.665	0.56	0.42	1.68	1.785
		µA	416.402	448.188	460.903	451.367	425.938	381.437	333.757	301.971	251.113	279.72	352.829	441.831	543.547	734.266	x	x
		dB	52.3903	53.0292	53.2722	53.0906	52.5869	51.6285	50.4686	49.5993	47.9974	48.9345	50.9513	52.9051	54.7047	57.3171	x	x		Pulse	AVG	1.93156		10.605	1.19	-5.32	-0.595	0	0.07	0.315	0.42	-0.315	-0.245	0.07	-1.365	-0.245
		Charge	10.0769	10.8462	11.1538	10.9231	10.3077	9.23077	8.07692	7.30769	6.07692	6.76923	8.53846	10.6923	13.1538	17.7692	x	x			STD	1.91967		37.3977	35.4931	36.2006	39.0069	38.5588	36.2418	35.1772	35.7124	39.3922	43.9484	48.2595	50.8293	51.029
	THL	CU	9	9	10	10	10	9	9	9	8	7	6	6	7	6	x	x
		µA	28.6078	28.6078	31.7864	31.7864	31.7864	28.6078	28.6078	28.6078	25.4291	22.2505	19.0718	19.0718	22.2505	19.0718	x	x		Impedances
		dB	29.1297	29.1297	30.0448	0	0	0	0	0	0	0	0	0	0	25.6079	x	x			Electrode	1	2	3	4	5	6	7	8	9	10	11	12	13	14	15	16
		Charge	0.692308	0.692308	0.769231	0.769231	0.769231	0.692308	0.692308	0.692308	0.615385	0.538462	0.461538	0.461538	0.538462	0.461538	x	x			kOhm	7	8.9	8.3	8.3	8.3	9.6	11.5	15.9	16.6	16.6	14.7	12.7	10.8	9.6	22.3	26.8
	Focused Thresholds		at	97.2		µs														Most comfortable levels (CU)
		Electrode	1	2	3	4	5	6	7	8	9	10	11	12	13	14	15	16		Strategy	1	2	3	4	5	6	7	8	9	10	11	12	13	14	15
		1. Run		83	70	78	88	97	58	58	56	62	129	186	300	300				Sequential	163	175	180	177	167	149	131	118	98	109	138	173	213			153.154
		2. Run		86	60	31	65	111	80	64	52	76	123	208	380	412				Paired	134	144	148	145	137	122	107	97	81	90	113	142	174			125.692
		Average		84.5	65	54.5	76.5	104	69	61	54	69	126	197	340	356				Triplet	123	133	137	134	126	113	99	90	74	83	105	131	161			116.077
		dB		38.5371	36.2583	34.7279	37.6732	40.3407	36.777	35.7066	34.6479	36.777	42.0074	45.8893	50.6296	51.029
		Charge		8.2134	6.318	5.2974	7.4358	10.1088	6.7068	5.9292	5.2488	6.7068	12.2472	19.1484	33.048	34.6032				Difference Sequential-Paired				1.71638	dB	or	0.179307	in CU
																				Difference Sequential-Triplet				2.40764	dB	or	0.242089	in CU
		Standard deviation			101.188	µA		Apical to Basal Ratio				0.450525
		Average			127.423	µA		Apical to Mid Ratio				0.785714
		Median			76.5	µA		Basal to Mid Ratio				2.85434
	Speech Intelligibility																					Clinical Speech Intelligibility
		Order - Strategy	2 - Sequential						1 - Paired						3 - Triplet							HSM				Monosyllables
		Type	Training		List 1		List 2		Training		List 1		List 2		Training		List 1		List 2				1	2	AVG	1	2	AVG
		Result [%]	37		61		56		25		30		34		8		19		13			Quiet	100	100	100	90	60	75
		Average	58.5						32						16							Noise	13.2	100	56.6
	eCAP Amplitude Growth Functions
	IPG = 2.1 µs														SLOPE	Peak	IPG = 30 µs												SLOPE	Peak
	Stim. [µA]		NO ECAPS POSSIBLE												#DIV/0!	1	Stim. [µA]		NO ECAPS POSSIBLE										#DIV/0!	1
	Electrode	1															Electrode	1
	Stim. [µA]														#DIV/0!	3	Stim. [µA]												#DIV/0!	3
	Electrode	3															Electrode	3
	Stim. [µA]														#DIV/0!	5	Stim. [µA]												#DIV/0!	5
	Electrode	5															Electrode	5
	Stim. [µA]														#DIV/0!	7	Stim. [µA]												#DIV/0!	7
	Electrode	7															Electrode	7
	Stim. [µA]														#DIV/0!	9	Stim. [µA]												#DIV/0!	9
	Electrode	9															Electrode	9
	Stim. [µA]														#DIV/0!	11	Stim. [µA]												#DIV/0!	11
	Electrode	11															Electrode	11
	Stim. [µA]														#DIV/0!	13	Stim. [µA]												#DIV/0!	13
	Electrode	13															Electrode	13
	Stim. [µA]														#DIV/0!	15	Stim. [µA]												#DIV/0!	15
	Electrode	15															Electrode	15
																		#DIV/0!														#DIV/0!
																8														8

## Sheet: ID08
	ID	8
	Side	L
	PW	26
	Date	2019-04-01
	Clinical MAP																				EFIM (3 dB Width)
		Electrode	1	2	3	4	5	6	7	8	9	10	11	12	13	14	15	16			Electrode	1	2	3	4	5	6	7	8	9	10	11	12	13	14	15	16
	MCL	CU	172	174	182	189	193	194	186	171	147	116	99	89	92	106	137	173			Pulse	1.05	2.59	2.66	1.785	1.89	1.19	0.98	1.12	3.115	1.015	0.875	0.945	0.525	0.77	2.065	2.87
		µA	508.876	514.793	538.462	559.172	571.006	573.964	550.296	505.917	434.911	343.195	292.899	263.314	272.189	313.609	405.325	511.834
		dB	54.1322	54.2327	54.6231	54.9509	55.1328	55.1777	54.8119	54.0816	52.768	50.7108	49.3344	48.4095	48.6974	49.9278	52.1561	54.1826			Pulse	AVG	1.59031		2.415	-0.035	-0.175	0.315	-0.84	-2.205	2.24	2.135	-2.17	0.28	-0.175	-1.715	-0.56
		Charge	13.2308	13.3846	14	14.5385	14.8462	14.9231	14.3077	13.1538	11.3077	8.92308	7.61538	6.84615	7.07692	8.15385	10.5385	13.3077				STD	0.812853		46.9848	49.5983	53.0935	53.7529	53.888	51.8864	49.307	47.2022	44.3905	43.4629	41.9262	41.8966	43.7654
	THL	CU	23	23	19	18	19	19	19	17	15	12	10	9	9	11	32	51
		µA	68.0473	68.0473	56.213	53.2544	56.213	56.213	56.213	50.2959	44.3787	35.503	29.5858	26.6272	26.6272	32.5444	94.6746	150.888			Impedances
		dB	36.6562	36.6562	34.9967	0	0	0	0	0	0	0	0	0	0	30.2495	39.5247	43.5731				Electrode	1	2	3	4	5	6	7	8	9	10	11	12	13	14	15	16
		Charge	1.76923	1.76923	1.46154	1.38462	1.46154	1.46154	1.46154	1.30769	1.15385	0.923077	0.769231	0.692308	0.692308	0.846154	2.46154	3.92308				kOhm	8.3	9.6	8.3	13.4	12.8	12.8	12.8	13.4	14.1	14.1	16	14.7	16	13.4	16.6	12.1
	Focused Thresholds		at	97.2		µs															Most comfortable levels (CU)
		Electrode	1	2	3	4	5	6	7	8	9	10	11	12	13	14	15	16			Strategy	1	2	3	4	5	6	7	8	9	10	11	12	13	14	15
		1. Run		226	269	501	571	444	571	360	318	205	155	157	117	154	157				Sequential	161	178	178	196	213	200	184	169	115	92	109	104	109	104	109	148.067
		2. Run		215	184	304	442	493	474	231	259	159	147	137	95	138	169				Paired	144	144	144	144	156	156	152	141	85	72	76	76	80	76	80	115.067
		Average		220.5	226.5	402.5	506.5	468.5	522.5	295.5	288.5	182	151	147	106	146	163				Triplet	120	120	120	120	143	143	124	113	77	62	73	70	73	70	73	100.067
		dB		46.8682	47.1014	52.0953	54.0916	53.4142	54.3617	49.4111	49.2029	45.2014	43.5795	43.3463	40.5061	43.2871	44.2438
		Charge		21.4326	22.0158	39.123	49.2318	45.5382	50.787	28.7226	28.0422	17.6904	14.6772	14.2884	10.3032	14.1912	15.8436				Difference Sequential-Paired				2.19016	dB	or	0.222873	in CU
																					Difference Sequential-Triplet				3.40336	dB	or	0.324178	in CU
		Standard deviation			139.536	µA		Apical to Basal Ratio				22.971
		Average			273.286	µA		Apical to Mid Ratio				0.77177
		Median			223.5	µA		Basal to Mid Ratio				0.405805
	Speech Intelligibility																						Clinical Speech Intelligibility
		Order - Strategy	1 - Sequential						2 - Paired						3 - Triplet								HSM				Monosyllables
		Type	Training		List 1		List 2		Training		List 1		List 2		Training		List 1		List 2					1	2	AVG	1	2	AVG
		Result [%]			61		63				65		67				70		64				Quiet	100	100	100	95	95	95
		Average	62						66						67								Noise	89	78	83.5
	eCAP Amplitude Growth Functions (mV / µA)
	IPG = 2.1 µs																		SLOPE		IPG = 30 µs												SLOPE
	E1	µA	200	300	400	500	600												1.85533		E1	µA
		mV	0.35048	0.6019	0.66667	0.79619	1.181															mV
	E3	µA	300	366	433	400	566	633	700										1.11014		E3	µA
		mV	0.40762	0	0.30476	0	0.41905	0.48381	0.62476													mV
	E5	µA	566	633	700	750													1.29854		E5	µA
		mV	0.62857	0.73524	0.8419	0.85714																mV
	E7	µA	616	683	750	800	850	900											1.96732		E7	µA	466	527	588	650							2.74061
		mV	0.81546	0.8419	1.0019	1.10045	1.2743	1.319														mV	0.472303	0.693878	0.763848	1.00875
	E9	µA																			E9	µA	433	500	566	633							3.27512
		mV																				mV	0.594752	0.857143	1.02624	1.26531
	E11	µA	400	483	566	650													0.901582		E11	µA	222	283	344	405	466						3.58457
		mV	0.87238	1.0705	1.059	1.1267																mV	0.227405	0.705539	0.991254	1.22449	1.06122
	E13	µA	350	416	483	550	616												0.537305		E13	µA	100	161	222	283	344	405	466				0.873953
		mV	0.46476	0.55619	0.60952	0.59429	0.62476															mV	0.186589	0.209913	0.443149	0.472303	0.588921	0.45481	0.472303
	E15	µA	427	483	538	594	650												1.10129		E15	µA	283	344	405	466	527	588	650				0.310003
		mV	0.76571	0.66667	0.77333	0.8381	0.98667															mV	0.489796	0.58309	0.83965	0.816327	0.664723	0.594752	0.717201
																	Average		1.25307												Average		2.15685
	eCAP Amplitude Growth Functions (mV / dB rel. 1 µA)
	IPG = 2.1 µs																		SLOPE		IPG = 30 µs												SLOPE
	E1	µA	46.0206	49.5424	52.0412	53.9794	55.563												0.0755338		E1	µA
		mV	0.35048	0.6019	0.66667	0.79619	1.181															mV
	E3	µA	49.5424	51.2696	52.7298	52.0412	55.0563	56.0281	56.902										0.0561784		E3	µA
		mV	0.40762	0	0.30476	0	0.41905	0.48381	0.62476													mV
	E5	µA	55.0563	56.0281	56.902	57.5012													0.0982395		E5	µA
		mV	0.62857	0.73524	0.8419	0.85714																mV
	E7	µA	55.7916	56.6884	57.5012	58.0618	58.5884	59.0849											0.168181		E7	µA	53.3677	54.4362	55.3875	56.2583							0.174019
		mV	0.81546	0.8419	1.0019	1.10045	1.2743	1.319														mV	0.472303	0.693878	0.763848	1.00875
	E9	µA																			E9	µA	52.7298	53.9794	55.0563	56.0281							0.198476
		mV																				mV	0.594752	0.857143	1.02624	1.26531
	E11	µA	52.0412	53.6789	55.0563	56.2583													0.0548682		E11	µA	46.9271	49.0357	50.7312	52.1491	53.3677						0.142513
		mV	0.87238	1.0705	1.059	1.1267																mV	0.227405	0.705539	0.991254	1.22449	1.06122
	E13	µA	50.8814	52.3819	53.6789	54.8073	55.7916												0.0301561		E13	µA	40	44.1365	46.9271	49.0357	50.7312	52.1491	53.3677				0.0267448
		mV	0.46476	0.55619	0.60952	0.59429	0.62476															mV	0.186589	0.209913	0.443149	0.472303	0.588921	0.45481	0.472303
	E15	µA	52.6086	53.6789	54.6156	55.4757	56.2583												0.0645165		E15	µA	49.0357	50.7312	52.1491	53.3677	54.4362	55.3875	56.2583				0.0220182
		mV	0.76571	0.66667	0.77333	0.8381	0.98667															mV	0.489796	0.58309	0.83965	0.816327	0.664723	0.594752	0.717201
																	Average		0.0782391												Average		0.134256

## Sheet: ID09
	ID	9
	Side	L
	PW	18
	Date	2019-04-03
	Clinical MAP																				EFIM (3 dB Width)
		Electrode	1	2	3	4	5	6	7	8	9	10	11	12	13	14	15	16			Electrode	1	2	3	4	5	6	7	8	9	10	11	12	13	14	15	16
	MCL	CU	219	204	195	182	179	185	191	202	204	201	195	190	186	166	170	156			Pulse	4.935	4.27	4.83	3.01	4.025	1.61	4.585	1.365	2.695	1.575	0.98	0.595	0.805	0.315	1.26	2.45
		µA	935.897	871.795	833.333	777.778	764.957	790.598	816.239	863.248	871.795	858.974	833.333	811.966	794.872	709.402	726.496	666.667
		dB	59.4246	58.8083	58.4164	57.8171	57.6727	57.9591	58.2364	58.7227	58.8083	58.6796	58.4164	58.1908	58.0059	57.0178	57.2247	56.4782			Pulse	AVG	2.45656		1.155	-0.455	0.595	-1.96	0.805	1.645	-2.1	1.925	-0.735	-0.805	0.105	-0.735	-1.68
		Charge	16.8462	15.6923	15	14	13.7692	14.2308	14.6923	15.5385	15.6923	15.4615	15	14.6154	14.3077	12.7692	13.0769	12				STD	1.57112		38.6898	38.4578	38.583	39.5095	42.2657	42.9383	42.5413	44.2839	44.2982	41.8401	37.6559	37.0044	38.2068
	THL	CU	22	20	20	18	18	19	19	20	20	20	20	19	19	17	17	16
		µA	94.0171	85.4701	85.4701	76.9231	76.9231	81.1966	81.1966	85.4701	85.4701	85.4701	85.4701	81.1966	81.1966	72.6496	72.6496	68.3761			Impedances
		dB	39.4641	38.6363	38.6363	0	0	0	0	0	0	0	0	0	0	37.2247	37.2247	36.6981				Electrode	1	2	3	4	5	6	7	8	9	10	11	12	13	14	15	16
		Charge	1.69231	1.53846	1.53846	1.38462	1.38462	1.46154	1.46154	1.53846	1.53846	1.53846	1.53846	1.46154	1.46154	1.30769	1.30769	1.23077				kOhm	5.7	6.4	5.7	6.4	6.4	6.4	6.4	7	8.3	7.7	7	7.7	7	5.7	5.7	8.9
	Focused Thresholds		at	97.2		µs															Most comfortable levels (CU)
		Electrode	1	2	3	4	5	6	7	8	9	10	11	12	13	14	15	16			Strategy	1	2	3	4	5	6	7	8	9	10	11	12	13	14	15
		1. Run		104	101	92	106	115	183	122	193	190	161	102	66	94	84				Sequential	247	230	220	205	202	208	215	227	230	226	220	214	209	187	191	215.4
		2. Run		69	70	72	70	88	149	115	110	164	143	99	50	79	69				Paired	215	200	191	178	175	181	187	198	200	197	191	186	182	163	167	187.4
		Average		86.5	85.5	82	88	101.5	166	118.5	151.5	177	152	100.5	58	86.5	76.5				Triplet	180	167	160	149	147	152	157	166	167	165	160	156	153	136	139	156.933
		dB		38.7403	38.6393	38.2763	38.8897	40.1293	44.4022	41.4744	43.6083	44.9595	43.6369	40.0433	35.2686	38.7403	37.6732
		Charge		8.4078	8.3106	7.9704	8.5536	9.8658	16.1352	11.5182	14.7258	17.2044	14.7744	9.7686	5.6376	8.4078	7.4358				Difference Sequential-Paired				1.20952	dB	or	0.129991	in CU
																					Difference Sequential-Triplet				2.75061	dB	or	0.271433	in CU
		Standard deviation			35.9939	µA		Apical to Basal Ratio				9.33879
		Average			109.286	µA		Apical to Mid Ratio				0.478656
		Median			94.25	µA		Basal to Mid Ratio				0.662701
	Speech Intelligibility																						Clinical Speech Intelligibility
		Order - Strategy	1 - Sequential						2 - Paired						3 - Triplet								HSM				Monosyllables
		Type	Training		List 1		List 2		Training		List 1		List 2		Training		List 1		List 2					1	2	AVG	1	2	AVG
		Result [%]	63		61		55		49		67		53		42		59		59				Quiet	100	100	100	60	85	72.5
		Average	58						60						59								Noise	49	66	57.5
	eCAP Amplitude Growth Functions (mV / µA)
	IPG = 2.1 µs																		SLOPE		IPG = 30 µs													SLOPE
	E1	µA																			E1	µA
		mV																				mV
	E3	µA	433	488	544	600													1.1072		E3	µA
		mV	0.2019	0.30476	0.31619	0.40381																mV
	E5	µA	405	466	527	588	650	700	750	800									2.04652		E5	µA	211	266	322	377	433	488	544	600				2.58598
		mV	0.30476	0.4381	0.56762	0.73524	0.81905	0.95238	1.0629	1.0705												mV	0.39524	0.47143	0.5	0.63333	0.84286	1.019	1.2048	1.3429
	E7	µA	488	566	644	722	800	877											1.25545		E7	µA	366	433	500	566	633	700						1.95866
		mV	0.30476	0.4381	0.58667	0.77714	0.63238	0.83429														mV	0.43333	0.49524	0.64762	0.82857	0.92857	1.0524
	E9	µA	392	489	587	684	782	879	977										1.02021		E9	µA	333	411	488	566	644	722	800	870	940			2.50706
		mV	0.34286	0.44571	0.56381	0.52571	0.57905	0.80762	1.0248													mV	0.4381	0.64286	0.84762	0.92381	1.2143	1.5143	1.5857	1.7905	1.9333
	E11	µA	294	392	489	587	684	782	879	977	1050								0.953491		E11	µA	188	277	366	455	544	633	722	811	900			1.56594
		mV	0.21714	0.32762	0.36952	0.59429	0.60571	0.79238	0.85714	0.90286	0.85714											mV	0.47619	0.54286	0.58095	0.88095	1.2333	1.2476	1.3238	1.4429	1.4286
	E13	µA	211	322	433	544	655	766	877	988	1100								0.819052		E13	µA	200	300	400	500	600	700	800	900	1000			1.07064
		mV	0.15619	0.31238	0.43429	0.70476	0.63238	0.81524	0.87238	0.82286	0.89143											mV	0.39048	0.59524	0.82381	1.0333	1.0952	1.1286	1.2	1.2286	1.3095
	E15	µA	322	433	544	655	766	877											1.20732		E15	µA	188	277	366	455	544	633	722	811	900			1.79596
		mV	0.30095	0.65333	0.83333	0.82286	0.97905	1.0457														mV	0.48571	0.5619	0.78571	0.77619	0.98571	1.3095	1.5143	1.6095	1.6
																Average			1.20132												Average			1.91404
	eCAP Amplitude Growth Functions (mV / dB rel. 1 µA)
	IPG = 2.1 µs																		SLOPE		IPG = 30 µs													SLOPE
	E1	µA																			E1	µA
		mV																				mV
	E3	µA	52.7298	53.7684	54.712	55.563													0.0653897		E3	µA
		mV	0.2019	0.30476	0.31619	0.40381																mV
	E5	µA	52.1491	53.3677	54.4362	55.3875	56.2583	56.902	57.5012	58.0618									0.137756		E5	µA	46.4856	48.4976	50.1571	51.5268	52.7298	53.7684	54.712	55.563				0.107946
		mV	0.30476	0.4381	0.56762	0.73524	0.81905	0.95238	1.0629	1.0705												mV	0.39524	0.47143	0.5	0.63333	0.84286	1.019	1.2048	1.3429
	E7	µA	53.7684	55.0563	56.1777	57.1707	58.0618	58.86											0.0976002		E7	µA	51.2696	52.7298	53.9794	55.0563	56.0281	56.902						0.115534
		mV	0.30476	0.4381	0.58667	0.77714	0.63238	0.83429														mV	0.43333	0.49524	0.64762	0.82857	0.92857	1.0524
	E9	µA	51.8657	53.7862	55.3728	56.7011	57.8641	58.8798	59.7979										0.0727918		E9	µA	50.4489	52.2768	53.7684	55.0563	56.1777	57.1707	58.0618	58.7904	59.4626			0.169494
		mV	0.34286	0.44571	0.56381	0.52571	0.57905	0.80762	1.0248													mV	0.4381	0.64286	0.84762	0.92381	1.2143	1.5143	1.5857	1.7905	1.9333
	E11	µA	49.3669	51.8657	53.7862	55.3728	56.7011	57.8641	58.8798	59.7979	60.4238								0.0672028		E11	µA	45.4832	48.8496	51.2696	53.1602	54.712	56.0281	57.1707	58.1804	59.0849			0.0838911
		mV	0.21714	0.32762	0.36952	0.59429	0.60571	0.79238	0.85714	0.90286	0.85714											mV	0.47619	0.54286	0.58095	0.88095	1.2333	1.2476	1.3238	1.4429	1.4286
	E13	µA	46.4856	50.1571	52.7298	54.712	56.3248	57.6846	58.86	59.8951	60.8279								0.0543824		E13	µA	46.0206	49.5424	52.0412	53.9794	55.563	56.902	58.0618	59.0849	60
		mV	0.15619	0.31238	0.43429	0.70476	0.63238	0.81524	0.87238	0.82286	0.89143											mV	0.39048	0.59524	0.82381	1.0333	1.0952	1.1286	1.2	1.2286	1.3095
	E15	µA	50.1571	52.7298	54.712	56.3248	57.6846	58.86											0.0802131		E15	µA	45.4832	48.8496	51.2696	53.1602	54.712	56.0281	57.1707	58.1804	59.0849			0.093475
		mV	0.30095	0.65333	0.83333	0.82286	0.97905	1.0457														mV	0.48571	0.5619	0.78571	0.77619	0.98571	1.3095	1.5143	1.6095	1.6
																	Average		0.0821908												Average			0.114068

[truncated: 5 more sheets: ID10, ID11, ID12, ID13, ID14]
